# Supplementary material for: Preparation of transferrin-targeted temozolomide nano-micelles and their anti-glioma effect
Source: PeerJ. 2024 Sep 13;12:e17979. doi: 10.7717/peerj.17979 (PMC11404485; doi:10.7717/peerj.17979)
Supplement: Supplemental Information 2 — Effect of nanomedicine on apoptosis status by flow cytometry. [file peerj-12-17979-s002.zip]

Archive with 5 entries (4 files):
- Flow Cytometry Data/Fig5-.fcs
- Flow Cytometry Data/Fig5-PPT.fcs
- Flow Cytometry Data/Fig5-TPPT.fcs
- Flow Cytometry Data/Fig5-control.fcs
- Flow Cytometry Data/
